# Supplementary material for: Occurrence of the Middle East Respiratory Syndrome Coronavirus (MERS-CoV) across the Gulf Corporation Council countries: Four years update
Source: PLoS One. 2017 Oct 13;12(10):e0183850. doi: 10.1371/journal.pone.0183850 (PMC5640221; doi:10.1371/journal.pone.0183850)
Supplement: S1 Table — (XLSX) [file pone.0183850.s001.xlsx]

## Sheet: MERS- CoV Outbreak data
Middle East respiratory syndrome coronavirus (MERS-CoV)
Date	Country*	DAY	MONTH	YEAR	outbreak Source Hyperlink	Outbreak Web Adress
2016 (Jan-July)
2016-07-25	Saudi Arabia	25	Jul	16	25 July 2016	http://www.who.int/entity/csr/don/25-july-2016-mers-saudi-arabia/en/index.html
2016-07-06	Saudi Arabia	6	Jul	16	6 July 2016	http://www.who.int/entity/csr/don/06-july-2016-mers-saudi-arabia/en/index.html
2016-06-29	Qatar	29	Jun	16	29 June 2016	http://www.who.int/entity/csr/don/29-june-2016-mers-qatar/en/index.html
2016-06-22	Saudi Arabia	22	Jun	16	22 June 2016	http://www.who.int/entity/csr/don/22-june-2016-mers-saudi-arabia/en/index.html
2016-06-21	United Arab Emirates	21	Jun	16	21 June 2016	http://www.who.int/entity/csr/don/21-june-2016-mers-uae/en/index.html
2016-06-21	Saudi Arabia	21	Jun	16	21 June 2016	http://www.who.int/entity/csr/don/21-june-2016-mers-saudi-arabia/en/index.html
2016-06-19	Saudi Arabia	19	Jun	16	19 June 2016	http://www.who.int/entity/csr/don/19-june-2016-mers-saudi-arabia/en/index.html
2016-05-16	Saudi Arabia	16	May	16	16 May 2016	http://www.who.int/entity/csr/don/16-may-2016-mers-saudi-arabia/en/index.html
2016-05-16	Qatar	16	May	16	16 May 2016	http://www.who.int/entity/csr/don/16-may-2016-mers-qatar/en/index.html
2016-04-26	Saudi Arabia	26	Apr	16	26 April 2016	http://www.who.int/entity/csr/don/26-april-2016-mers-saudi-arabia/en/index.html
2016-04-25	Bahrain	25	Apr	16	25 April 2016	http://www.who.int/entity/csr/don/25-april-2016-mers-bahrain/en/index.html
2016-04-22	Saudi Arabia	22	Apr	16	22 April 2016	http://www.who.int/entity/csr/don/22-april-2016-mers-saudi-arabia/en/index.html
2016-04-14	Saudi Arabia	14	Apr	16	14 April 2016	http://www.who.int/entity/csr/don/14-april-2016-mers-saudi-arabia/en/index.html
2016-03-23	Saudi Arabia	23	Mar	16	23 March 2016	http://www.who.int/entity/csr/don/23-march-2016-mers-saudi-arabia/en/index.html
2016-03-21	Saudi Arabia	21	Mar	16	21 March 2016	http://www.who.int/entity/csr/don/21-march-2016-mers-saudi-arabia/en/index.html
2016-03-18	Saudi Arabia	18	Mar	16	18 March 2016	http://www.who.int/entity/csr/don/18-march-2016-mers-saudi-arabia/en/index.html
2016-03-16	Saudi Arabia	16	Mar	16	16 March 2016	http://www.who.int/entity/csr/don/16-march-2016-mers-saudi-arabia/en/index.html
2016-03-14	Saudi Arabia	14	Mar	16	14 March 2016	http://www.who.int/entity/csr/don/14-march-2016-mers-saudi-arabia/en/index.html
2016-03-10	Saudi Arabia	10	Mar	16	10 March 2016	http://www.who.int/entity/csr/don/10-march-2016-mers-saudi-arabia/en/index.html
2016-03-10	Qatar	10	Mar	16	10 March 2016	http://www.who.int/entity/csr/don/10-march-2016-mers-qatar/en/index.html
2016-02-29	Saudi Arabia	29	Feb	16	29 February 2016	http://www.who.int/entity/csr/don/29-february-2016-mers-saudi-arabia/en/index.html
2016-02-02	Saudi Arabia	2	Feb	16	2 February 2016	http://www.who.int/entity/csr/don/2-february-2016-mers-saudi-arabia/en/index.html
2016-01-29	Thailand	29	Jan	16	29 January 2016	http://www.who.int/entity/csr/don/29-january-2016-mers-thailand/en/index.html
2016-01-26	Saudi Arabia	26	Jan	16	26 January 2016	http://www.who.int/entity/csr/don/26-january-2016-mers-saudi-arabia/en/index.html
2016-01-26	United Arab Emirates	26	Jan	16	26 January 2016	http://www.who.int/entity/csr/don/26-january-2016-mers-are/en/index.html
2016-01-07	Oman	7	Jan	16	7 January 2016	http://www.who.int/entity/csr/don/7-january-2016-mers-oman/en/index.html
2016-01-04	Saudi Arabia	4	Jan	16	4 January 2016	http://www.who.int/entity/csr/don/4-january-2016-mers-saudi-arabia/en/index.html
2015
					2015	2015
2015-12-04	Saudi Arabia	4	Dec	15	4 December 2015	http://www.who.int/entity/csr/don/4-december-2015-mers-saudi-arabia/en/index.html
2015-11-13	Saudi Arabia	13	Nov	15	13 November 2015	http://www.who.int/entity/csr/don/13-november-2015-mers-saudi-arabia/en/index.html
2015-10-29	Saudi Arabia	29	Oct	15	29 October 2015	http://www.who.int/entity/csr/don/29-october-2015-mers-saudi-arabia/en/index.html
2015-10-25	Republic of Korea	25	Oct	15	25 October 2015	http://www.who.int/entity/csr/don/25-october-2015-mers-korea/en/index.html
2015-10-22	Saudi Arabia	22	Oct	15	22 October 2015	http://www.who.int/entity/csr/don/22-october-2015-mers-saudi-arabia/en/index.html
2015-10-12	Saudi Arabia	12	Oct	15	12 October 2015	http://www.who.int/entity/csr/don/12-october-2015-mers-saudi-arabia/en/index.html
2015-10-12	Jordan	12	Oct	15	12 October 2015	http://www.who.int/entity/csr/don/12-october-2015-mers-jordan/en/index.html
2015-10-01	Jordan	1	Oct	15	1 October 2015	http://www.who.int/entity/csr/don/01-october-2015-mers-jordan/en/index.html
2015-09-30	Saudi Arabia	30	Sep	15	30 September 2015	http://www.who.int/entity/csr/don/30-september-2015-mers-saudi-arabia/en/index.html
2015-09-27	Saudi Arabia	27	Sep	15	27 September 2015	http://www.who.int/entity/csr/don/27-september-2015-mers-saudi-arabia/en/index.html
2015-09-23	Kuwait	23	Sep	15	23 September 2015	http://www.who.int/entity/csr/don/23-september-2015-mers-kuwait/en/index.html
2015-09-18	Jordan	18	Sep	15	18 September 2015	http://www.who.int/entity/csr/don/18-september-2015-mers-jordan/en/index.html
2015-09-17	Saudi Arabia	17	Sep	15	17 September 2015	http://www.who.int/entity/csr/don/17-september-2015-mers-saudi-arabia/en/index.html
2015-09-09	Saudi Arabia	9	Sep	15	9 September 2015	http://www.who.int/entity/csr/don/09-september-2015-mers-saudi-arabia/en/index.html
2015-09-08	Saudi Arabia	8	Sep	15	8 September 2015	http://www.who.int/entity/csr/don/08-september-2015-mers-saudi-arabia/en/index.html
2015-09-06	Jordan	6	Sep	15	6 September 2015	http://www.who.int/entity/csr/don/06-september-2015-mers-jordan/en/index.html
2015-09-02	Saudi Arabia	2	Sep	15	2 September 2015	http://www.who.int/entity/csr/don/02-september-2015-mers-saudi-arabia/en/index.html
2015-09-01	Jordan	1	Sep	15	1 September 2015	http://www.who.int/entity/csr/don/01-september-2015-mers-jordan/en/index.html
2015-08-27	Saudi Arabia	27	Aug	15	27 August 2015	http://www.who.int/entity/csr/don/27-august-2015-mers-saudi-arabia/en/index.html
2015-08-26	Saudi Arabia	26	Aug	15	26 August 2015	http://www.who.int/entity/csr/don/26-august-2015-mers-saudi-arabia/en/index.html
2015-08-21	Saudi Arabia	21	Aug	15	21 August 2015	http://www.who.int/entity/csr/don/21-august-2015-mers-saudi-arabia/en/index.html
2015-08-18	Saudi Arabia	18	Aug	15	18 August 2015	http://www.who.int/entity/csr/don/18-august-2015-mers-saudi-arabia/en/index.html
2015-08-12	Saudi Arabia	12	Aug	15	12 August 2015	http://www.who.int/entity/csr/don/12-august-2015-mers-saudi-arabia/en/index.html
2015-08-06	Saudi Arabia	6	Aug	15	6 August 2015	http://www.who.int/entity/csr/don/06-august-2015-mers-saudi-arabia/en/index.html
2015-07-29	Saudi Arabia	29	Jul	15	29 July 2015	http://www.who.int/entity/csr/don/29-july-2015-mers-saudi-arabia/en/index.html
2015-07-24	Saudi Arabia	24	Jul	15	24 July 2015	http://www.who.int/entity/csr/don/24-july-2015-mers-saudi-arabia/en/index.html
2015-07-21	Republic of Korea	21	Jul	15	21 July 2015	http://www.who.int/entity/csr/don/21-july-2015-mers-korea/en/index.html
2015-07-17	Republic of Korea	17	Jul	15	17 July 2015	http://www.who.int/entity/csr/don/17-july-2015-mers-korea/en/index.html
2015-07-14	Republic of Korea	14	Jul	15	14 July 2015	http://www.who.int/entity/csr/don/14-july-2015-mers-korea/en/index.html
2015-07-10	Thailand (update)	10	Jul	15	10 July 2015	http://www.who.int/entity/csr/don/10-july-2015-mers-thailand/en/index.html
					(update)	(update)
2015-07-10	Republic of Korea	10	Jul	15	10 July 2015	http://www.who.int/entity/csr/don/10-july-2015-mers-korea/en/index.html
2015-07-10	The Philippines (update)	10	Jul	15	10 July 2015	http://www.who.int/entity/csr/don/10-july-2015-mers-philippines/en/index.html
2015-07-08	The Philippines	8	Jul	15	8 July 2015	http://www.who.int/entity/csr/don/08-july-2015-mers-philippines/en/index.html
2015-07-07	Republic of Korea	7	Jul	15	7 July 2015	http://www.who.int/entity/csr/don/07-july-2015-mers-korea/en/index.html
2015-07-03	Republic of Korea	3	Jul	15	3 July 2015	http://www.who.int/entity/csr/don/03-july-2015-mers-korea/en/index.html
2015-07-03	Saudi Arabia	3	Jul	15	3 July 2015	http://www.who.int/entity/csr/don/03-july-2015-mers-saudi-arabia/en/index.html
2015-06-30	Republic of Korea	30	Jun	15	30 June 2015	http://www.who.int/entity/csr/don/30-june-2015-mers-korea/en/index.html
2015-06-26	Republic of Korea	26	Jun	15	26 June 2015	http://www.who.int/entity/csr/don/26-june-2015-mers-korea/en/index.html
2015-06-26	United Arab Emirates	26	Jun	15	26 June 2015	http://www.who.int/entity/csr/don/26-june-2015-mers-are/en/index.html
2015-06-23	Republic of Korea	23	Jun	15	23 June 2015	http://www.who.int/entity/csr/don/23-june-2015-mers-korea/en/index.html
2015-06-23	Saudi Arabia	23	Jun	15	23 June 2015	http://www.who.int/entity/csr/don/23-june-2015-mers-saudi-arabia/en/index.html
2015-06-20	Thailand	20	Jun	15	20 June 2015	http://www.who.int/entity/csr/don/20-june-2015-mers-thailand/en/index.html
2015-06-19	Republic of Korea	19	Jun	15	19 June 2015	http://www.who.int/entity/csr/don/19-june-2015-mers-korea/en/index.html
2015-06-16	Republic of Korea	16	Jun	15	16 June 2015	http://www.who.int/entity/csr/don/16-june-2015-mers-korea/en/index.html
2015-06-16	Saudi Arabia	16	Jun	15	16 June 2015	http://www.who.int/entity/csr/don/16-june-2015-mers-saudi-arabia/en/index.html
2015-06-16	United Arab Emirates	16	Jun	15	16 June 2015	http://www.who.int/entity/csr/don/16-june-2015-mers-are/en/index.html
2015-06-12	Republic of Korea	12	Jun	15	12 June 2015	http://www.who.int/entity/csr/don/12-june-2015-mers-korea/en/index.html
2015-06-11	Saudi Arabia	11	Jun	15	11 June 2015	http://www.who.int/entity/csr/don/11-june-2015-mers-saudi-arabia/en/index.html
2015-06-09	United Arab Emirates	9	Jun	15	9 June 2015	http://www.who.int/entity/csr/don/09-june-2015-mers-are/en/index.html
2015-06-09	Republic of Korea	9	Jun	15	9 June 2015	http://www.who.int/entity/csr/don/09-june-2015-mers-korea/en/index.html
2015-06-08	Republic of Korea	8	Jun	15	8 June 2015	http://www.who.int/entity/csr/don/08-june-2015-mers-korea/en/index.html
2015-06-06	Republic of Korea	6	Jun	15	6 June 2015	http://www.who.int/entity/csr/don/06-june-2015-mers-korea/en/index.html
2015-06-06	Saudi Arabia	6	Jun	15	6 June 2015	http://www.who.int/entity/csr/don/06-june-2015-mers-saudi-arabia/en/index.html
2015-06-05	Republic of Korea	5	Jun	15	5 June 2015	http://www.who.int/entity/csr/don/05-june-2015-mers-korea/en/index.html
2015-06-04	Republic of Korea	4	Jun	15	4 June 2015	http://www.who.int/entity/csr/don/04-june-2015-mers-korea/en/index.html
2015-06-04	Saudi Arabia	4	Jun	15	4 June 2015	http://www.who.int/entity/csr/don/04-june-2015-mers-saudi-arabia/en/index.html
2015-06-04	Oman	4	Jun	15	4 June 2015	http://www.who.int/entity/csr/don/04-june-2015-mers-oman/en/index.html
2015-06-01	Republic of Korea	1	Jun	15	1 June 2015	http://www.who.int/entity/csr/don/01-june-2015-mers-korea/en/index.html
2015-06-01	Saudi Arabia	1	Jun	15	1 June 2015	http://www.who.int/entity/csr/don/01-june-2015-mers-saudi-arabia/en/index.html
2015-05-31	Qatar	31	May	15	31 May 2015	http://www.who.int/entity/csr/don/31-may-2015-mers-qatar/en/index.html
2015-05-31	Republic of Korea	31	May	15	31 May 2015	http://www.who.int/entity/csr/don/31-may-2015-mers-korea/en/index.html
2015-05-30	China	30	May	15	30 May 2015	http://www.who.int/entity/csr/don/30-may-2015-mers-china/en/index.html
2015-05-30	Republic of Korea	30	May	15	30 May 2015	http://www.who.int/entity/csr/don/30-may-2015-mers-korea/en/index.html
2015-05-25	Saudi Arabia	25	May	15	25 May 2015	http://www.who.int/entity/csr/don/25-may-2015-mers-saudi-arabia/en/index.html
2015-05-24	United Arab Emirates	24	May	15	24 May 2015	http://www.who.int/entity/csr/don/24-may-2015-mers-are/en/index.html
2015-05-24	Republic of Korea	24	May	15	24 May 2015	http://www.who.int/entity/csr/don/24-may-2015-mers-korea/en/index.html
2015-05-24	Qatar	24	May	15	24 May 2015	http://www.who.int/entity/csr/don/24-may-2015-mers-qatar/en/index.html
2015-05-24	Saudi Arabia	24	May	15	24 May 2015	http://www.who.int/entity/csr/don/24-may-2015-mers-saudi-arabia/en/index.html
2015-05-18	United Arab Emirates	18	May	15	18 May 2015	http://www.who.int/entity/csr/don/18-may-2015-mers-are/en/index.html
2015-05-17	Saudi Arabia	17	May	15	17 May 2015	http://www.who.int/entity/csr/don/17-may-2015-mers-saudi-arabia/en/index.html
2015-05-08	Iran	8	May	15	8 May 2015	http://www.who.int/entity/csr/don/8-may-2015-mers-iran/en/index.html
2015-05-08	Saudi Arabia	8	May	15	8 May 2015	http://www.who.int/entity/csr/don/8-may-2015-mers-saudi-arabia/en/index.html
2015-04-29	Saudi Arabia	29	Apr	15	29 April 2015	http://www.who.int/entity/csr/don/29-april-2015-mers-saudi-arabia/en/index.html
2015-04-16	Saudi Arabia	16	Apr	15	16 April 2015	http://www.who.int/entity/csr/don/16-april-2015-mers-saudi-arabia/en/index.html
2015-04-09	Saudi Arabia	9	Apr	15	9 April 2015	http://www.who.int/entity/csr/don/9-april-2015-mers-saudi-arabia/en/index.html
2015-03-26	Saudi Arabia	26	Mar	15	26 March 2015	http://www.who.int/entity/csr/don/26-march-2015-mers-saudi-arabia/en/index.html
2015-03-20	Saudi Arabia	20	Mar	15	20 March 2015	http://www.who.int/entity/csr/don/20-march-2015-mers-saudi-arabia/en/index.html
2015-03-11	Qatar	11	Mar	15	11 March 2015	http://www.who.int/entity/csr/don/11-march-2015-mers-qatar/en/index.html
2015-03-11	Saudi Arabia	11	Mar	15	11 March 2015	http://www.who.int/entity/csr/don/11-march-2015-mers-saudi-arabia/en/index.html
2015-03-09	Germany	9	Mar	15	9 March 2015	http://www.who.int/entity/csr/don/9-march-2015-mers-germany/en/index.html
2015-03-06	Saudi Arabia	6	Mar	15	6 March 2015	http://www.who.int/entity/csr/don/6-march-2015-mers-saudi-arabia/en/index.html
2015-02-26	Saudi Arabia	26	Feb	15	26 February 2015	http://www.who.int/entity/csr/don/26-february-2015-mers-saudi-arabia/en/index.html
2015-02-23	Saudi Arabia	23	Feb	15	23 February 2015	http://www.who.int/entity/csr/don/23-february-2015-mers-saudi-arabia/en/index.html
2015-02-16	Saudi Arabia	16	Feb	15	16 February 2015	http://www.who.int/entity/csr/don/16-february-2015-mers-saudi-arabia/en/index.html
2015-02-13	The Philippines	13	Feb	15	13 February 2015	http://www.who.int/entity/csr/don/13-february-2015-mers/en/index.html
2015-02-11	Saudi Arabia	11	Feb	15	11 February 2015	http://www.who.int/entity/csr/don/11-february-2015-mers-saudi-arabia/en/index.html
2015-02-11	Qatar	11	Feb	15	11 February 2015	http://www.who.int/entity/csr/don/11-february-2015-mers-qatar/en/index.html
2015-02-11	United Arab Emirates	11	Feb	15	11 February 2015	http://www.who.int/entity/csr/don/11-february-2015-mers-are/en/index.html
2015-02-03	Saudi Arabia	3	Feb	15	3 February 2015	http://www.who.int/entity/csr/don/03-february-2015-mers/en/index.html
2015-01-23	Oman	23	Jan	15	23 January 2015	http://www.who.int/entity/csr/don/23-january-2015-mers-oman/en/index.html
2015-01-20	Saudi Arabia	20	Jan	15	20 January 2015	http://www.who.int/entity/csr/don/20-january-2015-mers/en/index.html
2015-01-16	Oman	16	Jan	15	16 January 2015	http://www.who.int/entity/csr/don/16-january-2015-mers-oman/en/index.html
2015-01-15	Saudi Arabia	15	Jan	15	15 January 2015	http://www.who.int/entity/csr/don/15-january-2015-mers/en/index.html
2015-01-05	Jordan	5	Jan	15	5 January 2015	http://www.who.int/entity/csr/don/05-january-2015-mers-jordan/en/index.html
2015-01-05	Saudi Arabia	5	Jan	15	5 January 2015	http://www.who.int/entity/csr/don/05-january-2015-mers/en/index.html
2014
2014-12-26	Saudi Arabia	26	Dec	14	26 December 2014	http://www.who.int/entity/csr/don/26-december-2014-mers/en/index.html
2014-12-17	Saudi Arabia	17	Dec	14	17 December 2014	http://www.who.int/entity/csr/don/17-december-2014-mers/en/index.html
2014-12-02	Saudi Arabia	2	Dec	14	2 December 2014	http://www.who.int/entity/csr/don/2-december-2014-mers/en/index.html
2014-11-21	Saudi Arabia	21	Nov	14	21 November 2014	http://www.who.int/entity/csr/don/21-november-2014-mers/en/index.html
2014-11-07	Saudi Arabia	7	Nov	14	7 November 2014	http://www.who.int/entity/csr/don/07-november-2014-mers/en/index.html
2014-11-03	Saudi Arabia	3	Nov	14	3 November 2014	http://www.who.int/entity/csr/don/03-november-2014-mers/en/index.html
2014-10-31	Qatar	31	Oct	14	31 October 2014	http://www.who.int/entity/csr/don/31-october-2014-mers/en/index.html
2014-10-24	Turkey	24	Oct	14	24 October 2014	http://www.who.int/entity/csr/don/24-october-2014-mers/en/index.html
2014-10-16	Saudi Arabia	16	Oct	14	16 October 2014	http://www.who.int/entity/csr/don/16-october-2014-mers/en/index.html
2014-10-02	Austria	2	Oct	14	2 October 2014	http://www.who.int/entity/csr/don/02-october-2014-mers-austria/en/index.html
2014-10-02	Saudi Arabia	2	Oct	14	2 October 2014	http://www.who.int/entity/csr/don/02-october-2014-mers-saudi-arabia/en/index.html
2014-07-23	update	23	Jul	14	23 July 2014	http://www.who.int/entity/csr/don/2014_07_23_mers/en/index.html
2014-07-14	update	14	Jul	14	14 July 2014	http://www.who.int/entity/csr/don/2014_07_14_mers/en/index.html
2014-07-14	update	14	Jul	14	14 July 2014	http://www.who.int/entity/csr/don/2014_07_14_mers2/en/index.html
2014-07-04	update	4	Jul	14	4 July 2014	http://www.who.int/entity/csr/don/2014_07_04_mers/en/index.html
2014-07-02	update	2	Jul	14	2 July 2014	http://www.who.int/entity/csr/don/2014_07_02_mers/en/index.html
2014-06-26	update	26	Jun	14	26 June 2014	http://www.who.int/entity/csr/don/2014_06_26_mers/en/index.html
2014-06-26	update	26	Jun	14	26 June 2014	http://www.who.int/entity/csr/don/2014_06_26/en/index.html
2014-06-25	update	25	Jun	14	25 June 2014	http://www.who.int/entity/csr/don/2014_06_25_mers/en/index.html
2014-06-16	update	16	Jun	14	16 June 2014	http://www.who.int/entity/csr/don/2014_06_16_mers/en/index.html
2014-06-14	update	14	Jun	14	14 June 2014	http://www.who.int/entity/csr/don/2014_06_14_mers/en/index.html
2014-06-13	update	13	Jun	14	13 June 2014	http://www.who.int/entity/csr/don/2014_06_13_mers/en/index.html
2014-06-11	update	11	Jun	14	11 June 2014	http://www.who.int/entity/csr/don/2014_06_11_mers/en/index.html
2014-06-04	update	4	Jun	14	4 June 2014	http://www.who.int/entity/csr/don/2014_06_04_mers/en/index.html
2014-05-28	update	28	May	14	28 May 2014	http://www.who.int/entity/csr/don/2014_05_28_mers/en/index.html
2014-05-23	update	23	May	14	23 May 2014	http://www.who.int/entity/csr/don/2014_05_23_mers/en/index.html
2014-05-22	update	22	May	14	22 May 2014	http://www.who.int/entity/csr/don/2014_05_22_mers/en/index.html
2014-05-16	update	16	May	14	16 May 2014	http://www.who.int/entity/csr/don/2014_05_16_mers/en/index.html
2014-05-15	update	15	May	14	15 May 2014	http://www.who.int/entity/csr/don/2014_05_15_mers/en/index.html
2014-05-14	update	14	May	14	14 May 2014	http://www.who.int/entity/csr/don/2014_05_14_mers/en/index.html
2014-05-07	update	7	May	14	7 May 2014	http://www.who.int/entity/csr/don/2014_05_07_mers_jordan/en/index.html
2014-05-07	update	7	May	14	7 May 2014	http://www.who.int/entity/csr/don/2014_05_07_mers_yemen/en/index.html
2014-05-05	update	5	May	14	5 May 2014	http://www.who.int/entity/csr/don/2014_05_05_mers/en/index.html
2014-05-05	update	5	May	14	5 May 2014	http://www.who.int/entity/csr/don/2014_05_05_mers_jordan/en/index.html
2014-05-01	update	1	May	14	1 May 2014	http://www.who.int/entity/csr/don/2014_05_01_mers/en/index.html
2014-04-26	update	26	Apr	14	26 April 2014	http://www.who.int/entity/csr/don/2014_04_26_mers/en/index.html
2014-04-24	update	24	Apr	14	24 April 2014	http://www.who.int/entity/csr/don/2014_04_24_mers/en/index.html
2014-04-23	update	23	Apr	14	23 April 2014	http://www.who.int/entity/csr/don/2014_04_23_mers/en/index.html
2014-04-20	update	20	Apr	14	20 April 2014	http://www.who.int/entity/csr/don/2014_04_20_mers/en/index.html
2014-04-17	update	17	Apr	14	17 April 2014	http://www.who.int/entity/csr/don/2014_04_17_mers/en/index.html
2014-04-16	update	16	Apr	14	16 April 2014	http://www.who.int/entity/csr/don/2014_04_16_mers/en/index.html
2014-04-14	update	14	Apr	14	14 April 2014	http://www.who.int/entity/csr/don/2014_04_14_mers/en/index.html
2014-04-11	update	11	Apr	14	11 April 2014	http://www.who.int/entity/csr/don/2014_04_11_mers/en/index.html
2014-04-10	update	10	Apr	14	10 April 2014	http://www.who.int/entity/csr/don/2014_04_10_mers/en/index.html
2014-03-27	update	27	Mar	14	27 March 2014	http://www.who.int/entity/csr/don/2014_03_27_mers/en/index.html
2014-03-26	update	26	Mar	14	26 March 2014	http://www.who.int/entity/csr/don/2014_03_26/en/index.html
2014-03-25	update	25	Mar	14	25 March 2014	http://www.who.int/entity/csr/don/2014_03_25/en/index.html
2014-03-20	update	20	Mar	14	20 March 2014	http://www.who.int/entity/csr/don/2014_03_20_mers/en/index.html
2014-03-18	update	18	Mar	14	18 March 2014	http://www.who.int/entity/csr/don/2014_03_18/en/index.html
2014-03-17	update	17	Mar	14	17 March 2014	http://www.who.int/entity/csr/don/2014_03_17/en/index.html
2014-03-12	update	12	Mar	14	12 March 2014	http://www.who.int/entity/csr/don/2014_03_12/en/index.html
2014-03-11	update	11	Mar	14	11 March 2014	http://www.who.int/entity/csr/don/2014_03_11/en/index.html
2014-02-28	update	28	Feb	14	28 February 2014	http://www.who.int/entity/csr/don/2014_02_28/en/index.html
2014-02-07	update	7	Feb	14	7 February 2014	http://www.who.int/entity/csr/don/2014_02_07mers/en/index.html
2014-02-04	update	4	Feb	14	4 February 2014	http://www.who.int/entity/csr/don/2014_02_04mers/en/index.html
2014-01-27	update	27	Jan	14	27 January 2014	http://www.who.int/entity/csr/don/2014_01_27mers/en/index.html
2014-01-09	update	9	Jan	14	9 January 2014	http://www.who.int/entity/csr/don/2014_01_09/en/index.html
2014-01-03	update	3	Jan	14	3 January 2014	http://www.who.int/entity/csr/don/2014_01_03/en/index.html
2013
					2013	2013
2013-12-31	update	31	Dec	13	31 December 2013	http://www.who.int/entity/csr/don/2013_12_31/en/index.html
2013-12-27	update	27	Dec	13	27 December 2013	http://www.who.int/entity/csr/don/2013_12_27/en/index.html
2013-12-22	update	22	Dec	13	22 December 2013	http://www.who.int/entity/csr/don/2013_12_22/en/index.html
2013-12-17	update	17	Dec	13	17 December 2013	http://www.who.int/entity/csr/don/2013_12_17/en/index.html
2013-12-02	update	2	Dec	13	2 December 2013	http://www.who.int/entity/csr/don/2013_12_02/en/index.html
2013-11-29	update	29	Nov	13	29 November 2013	http://www.who.int/entity/csr/don/2013_11_29/en/index.html
2013-11-26	update	26	Nov	13	26 November 2013	http://www.who.int/entity/csr/don/2013_11_26/en/index.html
2013-11-18	update	18	Nov	13	18 November 2013	http://www.who.int/entity/csr/don/2013_11_18/en/index.html
2013-11-15	update	15	Nov	13	15 November 2013	http://www.who.int/entity/csr/don/2013_11_15/en/index.html
2013-11-11	update	11	Nov	13	11 November 2013	http://www.who.int/entity/csr/don/2013_11_11_coronavirus/en/index.html
2013-11-10	update	10	Nov	13	10 November 2013	http://www.who.int/entity/csr/don/2013_11_10/en/index.html
2013-11-07	update	7	Nov	13	7 November 2013	http://www.who.int/entity/csr/don/2013_11_07/en/index.html
2013-11-04	update	4	Nov	13	4 November 2013	http://www.who.int/entity/csr/don/2013_11_04/en/index.html
2013-10-31	update	31	Oct	13	31 October 2013	http://www.who.int/entity/csr/don/2013_10_31/en/index.html
2013-10-29	update	29	Oct	13	29 October 2013	http://www.who.int/entity/csr/don/2013_10_29a/en/index.html
2013-10-24	update	24	Oct	13	24 October 2013	http://www.who.int/entity/csr/don/2013_10_24/en/index.html
2013-10-18	update	18	Oct	13	18 October 2013	http://www.who.int/entity/csr/don/2013_10_18/en/index.html
2013-10-14	update	14	Oct	13	14 October 2013	http://www.who.int/entity/csr/don/2013_10_14/en/index.html
2013-10-04	update	4	Oct	13	4 October 2013	http://www.who.int/entity/csr/don/2013_10_04/en/index.html
2013-09-20	update	20	Sep	13	20 September 2013	http://www.who.int/entity/csr/don/2013_09_20/en/index.html
2013-09-19	update	19	Sep	13	19 September 2013	http://www.who.int/entity/csr/don/2013_09_19/en/index.html
2013-09-07	update	7	Sep	13	7 September 2013	http://www.who.int/entity/csr/don/2013_09_07/en/index.html
2013-09-06	update	6	Sep	13	6 September 2013	http://www.who.int/entity/csr/don/2013_09_06/en/index.html
2013-08-30	update	30	Aug	13	30 August 2013	http://www.who.int/entity/csr/don/2013_08_30/en/index.html
2013-08-29	update	29	Aug	13	29 August 2013	http://www.who.int/entity/csr/don/2013_08_29/en/index.html
2013-08-28	update	28	Aug	13	28 August 2013	http://www.who.int/entity/csr/don/2013_08_28/en/index.html
2013-08-01	update	1	Aug	13	1 August 2013	http://www.who.int/entity/csr/don/2013_08_01/en/index.html
2013-07-29	update	29	Jul	13	29 July 2013	http://www.who.int/entity/csr/don/2013_07_29/en/index.html
2013-07-21	update	21	Jul	13	21 July 2013	http://www.who.int/entity/csr/don/2013_07_21/en/index.html
2013-07-19	update	19	Jul	13	19 July 2013	http://www.who.int/entity/csr/don/2013_07_19/en/index.html
2013-07-18	update	18	Jul	13	18 July 2013	http://www.who.int/entity/csr/don/2013_07_18/en/index.html
2013-07-13	update	13	Jul	13	13 July 2013	http://www.who.int/entity/csr/don/2013_07_13/en/index.html
2013-07-11	update	11	Jul	13	11 July 2013	http://www.who.int/entity/csr/don/2013_07_11/en/index.html
2013-07-07	update	7	Jul	13	7 July 2013	http://www.who.int/entity/csr/don/2013_07_07/en/index.html
2013-07-05	update	5	Jul	13	5 July 2013	http://www.who.int/entity/csr/don/2013_07_05/en/index.html
2013-06-26	update	26	Jun	13	26 June 2013	http://www.who.int/entity/csr/don/2013_06_26/en/index.html
2013-06-23	update	23	Jun	13	23 June 2013	http://www.who.int/entity/csr/don/2013_06_23/en/index.html
2013-06-22	update	22	Jun	13	22 June 2013	http://www.who.int/entity/csr/don/2013_06_22/en/index.html
2013-06-17	update	17	Jun	13	17 June 2013	http://www.who.int/entity/csr/don/2013_06_17/en/index.html
2013-06-15	update	15	Jun	13	15 June 2013	http://www.who.int/entity/csr/don/2013_06_15/en/index.html
2013-06-14	update	14	Jun	13	14 June 2013	http://www.who.int/entity/csr/don/2013_06_14/en/index.html
2013-06-07	update	7	Jun	13	7 June 2013	http://www.who.int/entity/csr/don/2013_06_07/en/index.html
2013-06-05	update	5	Jun	13	5 June 2013	http://www.who.int/entity/csr/don/2013_06_05/en/index.html
2013-06-02	update	2	Jun	13	2 June 2013	http://www.who.int/entity/csr/don/2013_06_02_ncov/en/index.html
2013-06-01	update	1	Jun	13	1 June 2013	http://www.who.int/entity/csr/don/2013_06_01_ncov/en/index.html
2013-05-31	update	31	May	13	31 May 2013	http://www.who.int/entity/csr/don/2013_05_31_ncov/en/index.html
2013-05-29	update	29	May	13	29 May 2013	http://www.who.int/entity/csr/don/2013_05_29_ncov/en/index.html
2013-05-23	update	23	May	13	23 May 2013	http://www.who.int/entity/csr/don/2013_05_23_ncov/en/index.html
2013-05-22	update	22	May	13	22 May 2013	http://www.who.int/entity/csr/don/2013_05_22_ncov/en/index.html
2013-05-18	update	18	May	13	18 May 2013	http://www.who.int/entity/csr/don/2013_05_18_ncov/en/index.html
2013-05-15	update	15	May	13	15 May 2013	http://www.who.int/entity/csr/don/2013_05_15_ncov/en/index.html
2013-05-14	update	14	May	13	14 May 2013	http://www.who.int/entity/csr/don/2013_05_14_ncov/en/index.html
2013-05-12	update	12	May	13	12 May 2013	http://www.who.int/entity/csr/don/2013_05_12/en/index.html
2013-05-09	update	9	May	13	9 May 2013	http://www.who.int/entity/csr/don/2013_05_09_ncov/en/index.html
2013-05-08	update	8	May	13	8 May 2013	http://www.who.int/entity/csr/don/2013_05_08_ncov/en/index.html
2013-05-06	update	6	May	13	6 May 2013	http://www.who.int/entity/csr/don/2013_05_06_ncov/en/index.html
2013-05-03	update	3	May	13	3 May 2013	http://www.who.int/entity/csr/don/2013_05_03_ncov/en/index.html
2013-05-02	update	2	May	13	2 May 2013	http://www.who.int/entity/csr/don/2013_05_02_ncov/en/index.html
2013-03-26	update	26	Mar	13	26 March 2013	http://www.who.int/entity/csr/don/2013_03_26/en/index.html
2013-03-23	update	23	Mar	13	23 March 2013	http://www.who.int/entity/csr/don/2013_03_23/en/index.html
2013-03-12	update	12	Mar	13	12 March 2013	http://www.who.int/entity/csr/don/2013_03_12/en/index.html
2013-03-06	update	6	Mar	13	6 March 2013	http://www.who.int/entity/csr/don/2013_03_06/en/index.html
2013-02-21	update	21	Feb	13	21 February 2013	http://www.who.int/entity/csr/don/2013_02_21/en/index.html
2013-02-16	update	16	Feb	13	16 February 2013	http://www.who.int/entity/csr/don/2013_02_16/en/index.html
2013-02-13	update	13	Feb	13	13 February 2013	http://www.who.int/entity/csr/don/2013_02_13/en/index.html
2013-02-11	update	11	Feb	13	11 February 2013	http://www.who.int/entity/csr/don/2013_02_11b/en/index.html
2012
2012-11-30	update	30	Nov	12	30 November 2012	http://www.who.int/entity/csr/don/2012_11_30/en/index.html
2012-11-23	update	23	Nov	12	23 November 2012	http://www.who.int/entity/csr/don/2012_11_23/en/index.html
2012-10-10	update	10	Oct	12	10 October 2012	http://www.who.int/entity/csr/don/2012_10_10/en/index.html
2012-09-29	update	29	Sep	12	29 September 2012	http://www.who.int/entity/csr/don/2012_09_29/en/index.html
2012-09-28	update	28	Sep	12	28 September 2012	http://www.who.int/entity/csr/don/2012_09_28/en/index.html
2012-09-25	update	25	Sep	12	25 September 2012	http://www.who.int/entity/csr/don/2012_09_25/en/index.html
2012-09-23	update	23	Sep	12	23 September 2012	http://www.who.int/entity/csr/don/2012_09_23/en/index.html
* Country data upon availability
